# Supplementary material for: Reactivation of the PI3K/mTOR Signaling Pathway Confers Resistance to the FGFR4 Inhibitor FGF401
Source: Int J Mol Sci. 2025 Oct 9;26(19):9818. doi: 10.3390/ijms26199818 (PMC12525526; doi:10.3390/ijms26199818)
Supplement: Supplementary file 1 [file ijms-26-09818-s001.zip]

Archive with 1 entries (1 files):
- ijms-3902931-supplementary.pdf
